# Supplementary material for: Feed in summer, rest in winter: microbial carbon utilization in forest topsoil
Source: Microbiome. 2017 Sep 18;5:122. doi: 10.1186/s40168-017-0340-0 (PMC5604414; doi:10.1186/s40168-017-0340-0)
Supplement: Supplementary file 1 — Supplementary Tables. (XLSX 53 kb) [file 40168_2017_340_MOESM1_ESM.xlsx]

## Sheet: Supplementary Table 1
Table S1: Diversity of auxilliary enzymes and glycosyl hydrolases detected in the Picea abies forest topsoil metagenome and metatranscriptome and the abundance of reads of each enzyme in the metagenome and metatranscriptome. Asterisks indicate significant differences in gene content or transcription among litter and soil or summer and winter (* p < 0.05, ** p < 0.01, *** p < 0.001).
Family	Substrate	Metagenome contigs			Metatranscriptome contigs			Read abundance - metagenome									Read abundance - metatranscriptome
		Bacteria	Fungi	others	Bacteria	Fungi	others	Litter	Soil		Litter S	Litter W		Soil S	Soil W		Litter	Soil		Litter S	Litter W		Soil S	Soil W
AA1	lignin	668	218	11	549	586	127	10.0001	12.0649	***	10.1406	9.8597		12.3789	11.7509		24.9126	33.2141	*	31.6305	18.1946	**	31.424	35.0043
AA2	lignin	5	65	0	18	302	46	1.31303	1.27699		1.31051	1.31556		1.22485	1.32912		14.781	6.23528	***	16.1271	13.4349		9.94473	2.52583	**
AA3	lignin/cellulose	2366	1386	29	282	1306	95	48.7698	48.5519		50.2777	47.262		50.543	46.5608		46.6238	30.631	**	46.8948	46.3527		43.1604	18.1016	**
AA4	lignin	22	136	0	19	66	1	2.32864	1.89917	**	2.4022	2.25508		1.92817	1.87016		0.504467	2.63682	**	0.655117	0.353817	*	2.68316	2.59048
AA5	lignin	99	131	2	46	468	34	2.32816	3.74477	***	2.50254	2.15379		3.84465	3.64489		28.1086	22.734	*	27.0326	29.1846		24.8012	20.6668
AA6	lignin	262	16	3	85	165	24	4.06883	2.83507	***	4.14269	3.99498		2.9669	2.70324		8.43716	5.59963		9.50619	7.36813		9.26307	1.93618	**
AA7		53	23	2	122	107	18	1.1462	2.10806	***	1.27005	1.02235		2.11733	2.09879		2.66844	6.46251	**	3.14228	2.19461		4.85132	8.07369
AA8		0	9	0	0	30	0	0.0973182	0.0952952		0.0781463	0.11649		0.104788	0.0858028		0.944559	0.138655	**	0.730511	1.15861	**	0.110534	0.166777
AA9	cellulose	0	60	0	1	504	17	0.686281	0.3641	**	0.637456	0.735105		0.399962	0.328239		77.7196	10.5854	***	62.5945	92.8446		13.4799	7.6909
AA10		0	0	0	2	0	1	0	0		0	0		0	0		0.0531677	0.0146934		0.103328	0.00300745		0.0293867	0
AA11		0	15	0	0	15	0	0.167422	0.0968655	*	0.163435	0.171409		0.0961388	0.0975923		0.327686	0.132229		0.435861	0.21951		0.197385	0.0670732
AA12	lignin	33	29	6	7	62	6	0.988525	0.514491	***	0.995755	0.981295		0.531036	0.497945		1.52145	1.04729		2.04454	0.998367		1.47662	0.617956	*
GH1	cellooligosaccharides	1359	479	222	382	406	151	21.1262	21.6951		21.5384	20.7139		21.9182	21.4719		16.6429	24.68	***	17.068	16.2178		22.097	27.263	*
GH2		2129	1026	204	524	523	98	31.6127	37.0557	***	32.1993	31.0261		36.7748	37.3367		10.7898	31.1649	***	11.716	9.86368	**	22.8731	39.4567	*
GH3	cellooligosaccharides	3652	1660	259	679	898	130	58.5145	59.7043		58.2551	58.7739		59.7048	59.7038		24.0082	40.1642	**	24.4348	23.5817		34.8316	45.4969	*
GH4		396	81	49	35	29	15	6.78979	5.72858	**	7.02027	6.55931		5.71192	5.74525		1.50936	1.74624		1.24291	1.77582		1.74026	1.75223
GH5	cellulose/chitin/xylan/pectin	957	1052	418	431	1349	231	23.054	22.7642		23.1707	22.9374		22.6619	22.8664		73.9579	35.9113	***	64.6321	83.2837		42.7441	29.0786	**
GH6	cellulose	143	61	37	23	216	17	3.334	1.74145	***	3.09447	3.57354		1.7031	1.7798		12.4858	4.08338	***	12.4397	12.5319		6.53313	1.63363	**
GH7	cellulose	1	28	0	11	537	28	0.27439	0.0681322	***	0.254701	0.294078		0.0740788	0.0621857		68.695	30.0858	**	69.6939	67.6961		51.1397	9.03194	*
GH8	cellulose	196	81	68	65	30	17	3.06605	2.15258	***	3.03039	3.10171		2.10076	2.2044		0.918941	2.72138	**	0.951042	0.886839		1.52467	3.91808	**
GH9	cellulose	564	27	298	167	94	165	8.70022	9.48796	**	8.49756	8.90288		8.98527	9.99064		9.64176	16.981	***	11.4349	7.84864	**	19.0502	14.9117
GH10	xylan	295	347	170	91	264	31	6.95484	8.34325	***	7.21676	6.69293		7.95736	8.72913		9.50729	6.91794		9.19764	9.81695		6.41012	7.42577
GH11	xylan	11	44	3	13	158	7	0.664439	0.554357		0.618894	0.709985		0.506312	0.602402		12.8542	6.71246	**	13.2107	12.4977		8.90173	4.52319
GH12	cellulose	60	66	116	29	112	29	2.91927	2.70958		2.86806	2.97047		2.63505	2.78411		7.43189	4.0892	*	6.68788	8.17591		5.53683	2.64156	**
GH13	starch/glycogen	13639	1633	1140	3228	942	404	172.605	166.8		172.557	172.654		166.401	167.2		39.3928	110.985	***	42.7972	35.9883	*	83.1243	138.845	*
GH14	starch/glycogen	0	0	1	3	0	31	0.00218222	0.00557208		0	0.00436445		0.00971324	0.00143092		1.91444	0.766023		1.58695	2.24193		1.39834	0.133701	**
GH15	starch/glycogen	3656	719	167	546	230	27	47.9846	54.0311	***	48.6686	47.3005		54.9326	53.1295		7.23313	20.9222	***	8.52587	5.94039	*	17.9843	23.8601	*
GH16	fungal cell wall	217	280	218	186	980	208	7.02748	4.96177	***	6.89349	7.16148		4.85723	5.06631		46.8066	25.7283	**	50.0859	43.5273		38.5102	12.9464	**
GH17	fungal cell wall	347	99	33	40	250	70	6.43434	4.78398	***	6.61441	6.25427		5.00977	4.5582		11.0445	4.73853	**	12.3427	9.74625		7.2548	2.22227	**
GH18	fungal cell wall	1093	654	350	407	653	333	22.5913	23.7588	*	21.9986	23.184		22.954	24.5637		32.9309	37.0912		36.2635	29.5984		45.2162	28.9663	**
GH19	fungal cell wall	90	10	41	93	38	99	1.30302	1.01776	**	1.31372	1.29233		1.11221	0.923315		7.56383	7.84971		11.8716	3.25606	**	13.9596	1.73985	**
GH20	fungal cell wall	980	319	116	277	194	136	12.7427	12.1757		12.1999	13.2855		11.9619	12.3895		6.5608	13.1589	***	7.46971	5.6519		11.7219	14.596	*
GH22	peptidoglycan	0	1	20	0	0	49	0.301102	0.264872		0.266411	0.335792		0.288405	0.24134		3.1206	2.2564	*	3.25435	2.98684		4.3999	0.112904	**
GH23	peptidoglycan	3174	117	862	764	31	98	48.9961	54.6684	***	50.9617	47.0305	*	56.0478	53.289	*	10.8485	34.7048	***	12.6675	9.02957	*	34.2122	35.1974
GH24	peptidoglycan	50	92	58	69	103	71	1.43613	1.84647	*	1.53932	1.33294		1.91068	1.78227		3.48102	7.8399	*	6.00874	0.953308	**	10.1474	5.53238
GH25	peptidoglycan	107	204	105	26	102	48	4.39088	4.21468		4.48183	4.29993		4.21257	4.21679		3.74983	3.74398		4.28157	3.21809		4.72645	2.76152	*
GH26		131	238	326	36	40	23	7.66396	7.50806		7.9357	7.39222		7.50735	7.50877		1.13586	1.92084	*	1.17903	1.0927		1.84278	1.99891
GH27		1149	587	79	364	535	182	17.7261	16.3852	*	17.4318	18.0204		16.0983	16.6722		21.316	23.1998		18.8983	23.7337		25.4544	20.9452
GH28	pectin	1455	407	202	454	474	113	17.4809	16.2128		16.9088	18.053		16.0697	16.356		19.9139	19.1403		19.0852	20.7427		16.1372	22.1435
GH29		1385	314	89	493	140	174	14.8546	13.4418	**	14.2014	15.5077		13.7258	13.1578		5.63725	17.9834	***	5.93551	5.33899		13.4097	22.5571	*
GH30	xylan	392	409	156	193	274	125	8.03195	9.30016	***	7.91311	8.15079		8.85382	9.7465		8.82449	13.5477	**	10.1961	7.45286	*	10.9809	16.1145	**
GH31	starch/glycogen	1198	558	87	335	504	134	16.1181	15.1657	*	15.7981	16.4381		14.9869	15.3445		14.1261	16.1896		14.0769	14.1754		14.4258	17.9534
GH32		190	209	37	46	59	18	3.27084	2.79988	*	3.14887	3.39281		2.63493	2.96482		0.759077	2.18857	**	0.729769	0.788385		0.966573	3.41056	**
GH33		200	104	74	51	27	14	3.01672	2.64052		3.22899	2.80445		2.49215	2.7889		0.446151	1.96945	***	0.47846	0.413841		1.20165	2.73725	**
GH35		249	348	18	117	342	84	4.60416	5.30014	*	4.56871	4.6396		5.23392	5.36636		9.37641	8.86383		10.2546	8.49818		8.57954	9.14812
GH36		824	353	242	263	68	45	14.6705	15.6469		14.364	14.977		15.0572	16.2365		2.52647	10.8187	***	2.79467	2.25826		7.3167	14.3208	*
GH37	trehalose	314	259	15	93	221	26	5.52579	5.82374		5.5851	5.46648		5.82729	5.8202		3.66287	6.65586	***	3.12834	4.1974		5.45746	7.85426	*
GH38		971	352	297	385	285	608	16.3274	16.9644		16.1333	16.5215		16.8594	17.0695		15.0797	24.0926	***	17.4005	12.7589	**	23.8438	24.3415
GH39		853	465	226	236	213	30	13.9021	18.2803	***	13.9808	13.8235		17.8724	18.6882		2.75958	13.3818	***	2.82757	2.69158		8.21944	18.5442	**
GH42		800	129	190	196	35	28	9.09425	10.3072	**	8.84978	9.33873		10.4332	10.1813		1.20861	8.25678	***	1.17078	1.24643		5.99451	10.519	**
GH43		751	871	195	170	338	23	17.0848	12.4412	***	17.3356	16.8339		12.3982	12.4841		9.77168	10.2857		8.56913	10.9742		8.45881	12.1126
GH44	cellulose	125	233	72	114	178	68	3.26337	4.76665	***	3.37027	3.15647		4.66171	4.8716		4.2209	8.31354	**	4.39769	4.04411		8.11595	8.51113
GH45	cellulose	0	1	0	0	112	36	0.00563589	0.00241371		0.0021031	0.00916867		0	0.00482742		5.95038	1.38581	**	6.06388	5.83687		2.41405	0.357566	**
GH46		3	3	2	3	7	6	0.0866969	0.043568	*	0.0944347	0.0789591		0.0548871	0.0322489		0.956884	1.23303		1.73782	0.175945	**	2.42953	0.0365414	**
GH47		7	200	10	2	384	135	1.89383	1.25294	***	1.84905	1.93861		1.36811	1.13776		54.6859	14.1312	***	45.8358	63.5359		19.9398	8.32262	*
GH48	cellulose	9	31	0	57	56	2	0.548152	0.632685		0.506761	0.589542		0.566547	0.698824		9.6702	2.82461	***	12.7325	6.6079		5.10859	0.540641	**
GH49		0	4	0	0	3	1	0.0213383	0.0459274		0.0297334	0.0129432		0.0359186	0.0559362		0.117748	0	**	0.101146	0.134349		0	0
GH50		52	36	34	1	7	5	0.822971	1.02214	*	0.793324	0.852619		1.06347	0.980814		0.0571965	0.329303	**	0.0939135	0.0204794		0.446906	0.2117
GH51		669	271	194	411	269	106	9.94088	9.31794		9.92561	9.95615		9.23574	9.40015		11.3458	19.8202	***	13.0787	9.6129		15.305	24.3354	**
GH52		15	49	0	1	30	1	0.564787	0.660488		0.594996	0.534578		0.712395	0.608582		0.141587	1.0051	***	0.124864	0.158309		1.00016	1.01003
GH53		88	185	14	33	119	16	2.24837	2.9839	*	2.19813	2.2986		3.06416	2.90363		4.10573	4.91585		3.49393	4.71754		4.22953	5.60217
GH54		220	148	1	32	97	7	4.9919	3.55411	***	4.64463	5.33918		3.36959	3.73863		4.38654	2.7807		5.39235	3.38073		4.05275	1.50864	**
GH55		752	440	28	248	451	20	14.7247	13.9094		13.8088	15.6406		13.3434	14.4755		18.7242	15.6165		19.8404	17.6079		15.4638	15.7693
GH57	starch/glycogen	785	27	191	213	2	39	8.28795	10.2637	***	8.71157	7.86434	*	10.5738	9.95367		2.60236	8.11777	***	2.37377	2.83094		6.42411	9.81144	**
GH59		112	1	40	15	1	80	1.68165	1.63541		1.62495	1.73836		1.48211	1.78872		1.24213	1.31249		1.63155	0.852723	**	1.82288	0.802099
GH62	pectin	1	19	0	3	38	1	0.151412	0.154025		0.172097	0.130727		0.15715	0.150899		2.2499	0.325253	**	2.56516	1.93464		0.280185	0.370321
GH63		158	132	167	13	79	21	4.1969	3.39957	***	4.13783	4.25596		3.30898	3.49015		1.82251	1.68151		1.57373	2.07128		1.55396	1.80905
GH64		79	79	12	20	19	9	2.9606	1.05572	***	2.74599	3.1752		0.978006	1.13343		0.865884	0.914639		1.14506	0.586708		0.813582	1.0157
GH65	trehalose	455	74	29	58	34	20	5.89293	7.06262	**	5.87126	5.91459		6.96846	7.15679		1.13616	2.33406	**	1.39763	0.87468		2.50594	2.16217
GH66		3	2	21	3	0	3	0.183913	0.240733		0.204898	0.162927		0.270621	0.210845		0.0173424	0.212854	**	0.0132626	0.0214223		0.189988	0.235719
GH67	xylan	308	267	22	27	121	0	5.13268	5.29288		5.03006	5.23529		5.42911	5.15666		1.28531	3.41366	*	1.06379	1.50683		1.88077	4.94654	**
GH71		18	70	39	0	104	6	1.08113	0.768815	**	1.06268	1.09958		0.728236	0.809394		3.23552	0.850536	***	3.0066	3.46445		1.33661	0.364462	**
GH72	fungal cell wall	1	112	3	0	157	4	1.26406	0.420786	***	1.24684	1.28129		0.437668	0.403905		3.90251	1.8745	**	4.72888	3.07613		2.62128	1.12773	**
GH73		136	28	100	23	0	8	3.55772	2.77499	***	3.4543	3.66114		2.73072	2.81927		0.39167	1.12214	**	0.606331	0.177009	*	1.05916	1.18513
GH74	cellulose	755	351	237	25	168	13	13.1229	23.9656	***	14.2108	12.0351	*	23.5889	24.3424		8.43537	3.89613	**	6.95532	9.91543		4.11241	3.67986
GH75		5	3	13	1	10	3	0.162182	0.193108		0.166952	0.157412		0.209015	0.177202		0.602217	0.236302		0.560445	0.643989		0.397247	0.0753576	*
GH76		59	318	27	9	202	12	3.70797	3.10205	**	3.64247	3.77348		3.23005	2.97404		5.66696	1.94676	***	5.16827	6.16565		2.29281	1.60071
GH77	starch/glycogen	1622	19	315	339	1	72	19.1125	19.6308		19.617	18.608		19.8757	19.3859		2.69118	10.1179	***	2.75316	2.6292		7.73543	12.5005	*
GH78	pectin	680	627	208	134	202	42	13.206	10.8051	***	12.5539	13.8582	*	10.524	11.0862		4.75058	6.89935	*	4.9373	4.56386		4.67957	9.11913	**
GH79		307	388	145	62	254	41	7.89802	6.62348	***	7.95702	7.83903		6.50411	6.74284		16.625	7.91282	**	16.7949	16.4551		9.32315	6.50249	*
GH81		13	43	5	1	59	16	0.648458	0.249223	***	0.611293	0.685624		0.267025	0.23142		1.46044	0.803309	*	1.48142	1.43946		1.19031	0.416312	**
GH84		29	16	7	1	0	12	0.468988	0.360909	**	0.470525	0.467452		0.355844	0.365974		0.355174	0.176753		0.183047	0.527302		0.246853	0.106652
GH85		0	4	0	0	15	11	0.0502072	0.0219222	**	0.0355368	0.0648777		0.0223877	0.0214568		0.506558	0.218818	*	0.47957	0.533546		0.368255	0.0693814	*
GH87		305	6	112	253	1	74	5.78888	3.8791	***	5.13878	6.43897		3.65765	4.10055		5.71278	4.73956		6.55688	4.86867		6.58355	2.89557	**
GH88	pectin	209	68	30	58	53	10	2.59009	2.07021	***	2.45094	2.72924		2.03413	2.10628		1.59196	2.15811	**	1.69022	1.49369		2.32889	1.98732
GH89		119	53	6	20	17	21	1.61042	0.781318	***	1.37772	1.84311		0.73752	0.825117		0.577576	0.723077		0.690888	0.464263		0.922163	0.523992
GH92		1497	515	77	318	246	40	18.0018	10.3835	***	16.6403	19.3633	*	10.2875	10.4795		6.14109	9.49653	*	6.01608	6.2661		6.65171	12.3414	*
GH93		1	31	10	2	40	2	0.415423	0.13204	***	0.395631	0.435216		0.103021	0.161058		1.20997	0.234039	**	1.25878	1.16117		0.234772	0.233307
GH94		1034	66	59	160	8	11	11.4998	11.0505		11.6128	11.3869		11.778	10.323		23.5279	4.11201	**	12.8092	34.2466		3.73994	4.48408
GH95		288	261	23	52	124	6	4.32299	3.82591		3.96474	4.68123		3.80992	3.8419		1.74951	3.22008	*	1.51503	1.984		1.83215	4.60802	**
GH97		272	31	69	114	8	14	3.28672	2.49676	***	2.95559	3.61785	**	2.43804	2.55549		0.614866	3.75759	**	0.620246	0.609485		2.10006	5.41512	**
GH98		0	0	1	0	0	0	0.00988116	0		0.0117648	0.0079975		0	0		0	0		0	0		0	0
GH99		48	1	9	22	0	9	0.553662	0.591472		0.612552	0.494772		0.510549	0.672394		0.467836	0.350301		0.552684	0.382988		0.322474	0.378127
GH100		8	0	2	0	0	27	0.0865071	0.0841934		0.0796135	0.0934008		0.0982808	0.070106		1.18904	0.262419	**	0.907414	1.47067	*	0.474183	0.0506563	*
GH102		275	0	116	18	0	7	4.28012	4.34068		4.27849	4.28174		4.77643	3.90492	*	0.0213302	0.605337	*	0.0154017	0.0272586		0.521419	0.689255
GH103		907	150	26	52	8	3	16.8166	14.8969	*	17.8802	15.753	**	15.8325	13.9613		0.258135	1.26613	**	0.379655	0.136615		1.04747	1.48479
GH104		12	0	8	4	0	3	0.115775	0.153509		0.122371	0.109178		0.166237	0.140781		0.0899882	0.233237	*	0.179976	0	**	0.354861	0.111612
GH105	pectin	451	128	70	162	50	7	5.02137	5.58477	*	5.16857	4.87418		5.66054	5.50901		1.14871	5.00986	***	0.958124	1.33929		3.38168	6.63804	*
GH106	pectin	901	189	112	232	50	25	9.87654	8.92065	*	9.48394	10.2691		8.66461	9.17669		1.24903	6.95836	***	1.41887	1.07918		3.82747	10.0892	**
GH108	peptidoglycan	39	11	50	36	8	43	1.15084	1.27666		1.23181	1.06988		1.33724	1.21608		1.28189	3.77633	**	2.42629	0.13749	**	3.94003	3.61263
GH109		142	2	3	73	1	3	1.43503	1.07209	**	1.29316	1.5769	*	1.10391	1.04027		0.812596	2.23847	***	0.92611	0.699081		1.82404	2.6529
GH110		15	1	46	3	0	6	0.538972	0.552647		0.485811	0.592133		0.537703	0.56759		0.0158859	0.369501	**	0.0298384	0.00193336		0.242172	0.496829
GH113		27	3	66	5	2	20	1.25129	1.00858	*	1.21469	1.28789		1.08567	0.931492		0.243812	0.82534	*	0.16195	0.325673		0.976914	0.673765
GH114		23	204	24	13	109	2	2.56533	1.47923	***	2.72417	2.40648		1.45421	1.50426		4.37107	1.77131	**	4.13186	4.61028		2.10697	1.43565	*
GH115	xylan	202	328	33	56	166	6	3.87044	3.85097		3.91737	3.82352		3.88033	3.82161		2.50736	4.45291		2.49801	2.51671		3.02937	5.87645	**
GH116	cellooligosaccharides	750	13	209	190	3	75	8.42679	9.80679	*	8.31245	8.54113		9.25586	10.3577		1.97673	6.41477	***	1.87616	2.07729		4.5751	8.25445	**
GH117		7	0	5	1	0	0	0.103902	0.101559		0.103455	0.104349		0.0886881	0.11443		0	0.0291956	*	0	0		0.0306779	0.0277134
GH119	starch/glycogen	0	0	2	0	0	0	0.0167389	0.0128162		0.0271451	0.00633268		0.0154754	0.0101571		0	0		0	0		0	0
GH120	xylan	25	15	3	5	6	3	0.317531	0.26282		0.312357	0.322704		0.261141	0.2645		0.0448954	0.27659	*	0.0792161	0.0105746		0.103727	0.449452
GH121		0	3	0	0	5	0	0.0319435	0.0866674	**	0.0380595	0.0258275		0.0889355	0.0843994		0.0843892	0.0469433		0.131048	0.0377301		0.00419811	0.0896885	*
GH123		4	1	3	0	0	1	0.037421	0.0448007		0.0436073	0.0312347		0.060729	0.0288725		0.000429636	0.00926288		0	0.000859273		0	0.0185258
GH125		212	120	2	47	86	3	3.26952	1.99659	***	3.13484	3.4042		1.89933	2.09385		1.55834	2.40242	*	1.54643	1.57024		1.55934	3.24551	**
GH127		308	215	20	152	144	16	6.04662	5.5435	**	5.783	6.31024		5.43016	5.65684		1.90012	9.81534	***	2.02211	1.77812		7.16954	12.4612	**
GH128		55	62	6	9	200	11	1.46469	0.865873	***	1.41097	1.51841		0.885236	0.84651		10.4877	2.81217	***	9.90173	11.0737		4.83105	0.793293	**
GH129		3	3	8	0	0	1	0.0574971	0.125912	**	0.0642653	0.0507289		0.15693	0.0948941		0	0.0124472		0	0		0	0.0248945
GH130		1056	116	141	468	27	20	13.0178	17.8105	***	13.6236	12.412		17.5656	18.0553		3.61004	18.014	***	3.06066	4.15942		11.2559	24.772	**
GH131		0	10	0	0	56	2	0.0952626	0.0239538	**	0.0553625	0.135163	*	0.0282647	0.0196429		2.20912	0.453459	**	2.30477	2.11348		0.626784	0.280135	*
GH132		0	6	0	0	32	2	0.0748331	0.0209723	***	0.0569295	0.0927367		0.0251644	0.0167801		1.43658	0.393374	**	1.94046	0.932697		0.506851	0.279897
GH133		556	63	42	55	67	12	5.9474	6.3343		6.05644	5.83835		6.53685	6.13175		1.46477	3.06725	*	1.59421	1.33534		3.80541	2.3291
GH134		0	4	0	0	0	0	0.0307629	0.0132191		0.0262944	0.0352314		0.0122731	0.0141651		0	0		0	0		0	0

## Sheet: Supplementary Table 2
Table S2: Top twenty most expressed auxilliary enzymes and glycosyl hydrolases in Picea abies topsoil by producer taxa.
	Proteobacteria	Acidobacteria	Actinobacteria	Bacteroidetes	Ascomycota	Basidiomycota	Chytridiomycota	Animals	Archaea	Plants	Protists
1	GH13	GH13	GH13	GH13	AA9	GH7	GH13	GH18	GH13	AA2	GH3
2	GH23	GH23	GH87	GH92	GH7	GH47	GH48	GH38	GH57	GH27	GH2
3	GH15	GH3	GH48	GH29	AA5	GH5	GH9	GH16	GH16	GH38	GH27
4	AA3	AA1	GH1	GH20	AA3	AA3	GH28	GH29	GH94	AA1	GH38
5	GH130	GH38	GH15	GH2	GH5	GH16	GH42	GH13	AA7	GH17	GH78
6	GH1	GH18	GH55	GH3	GH13	AA5	GH16	GH9	GH15	GH1	GH19
7	GH19	GH51	GH16	GH130	GH16	AA1	GH5	GH5	AA1	GH28	GH31
8	GH3	GH2	AA1	GH5	GH2	GH3	GH11	GH22	GH133	GH14	GH25
9	AA1	GH27	GH18	GH23	GH3	GH13	GH6	GH27	GH77	GH16	GH15
10	GH94	GH28	GH5	GH51	GH79	GH18	GH18	GH47	GH5	GH19	GH13
11	GH2	GH36	GH23	GH97	GH18	GH28	AA3	GH20	AA2	AA6	GH59
12	GH5	GH31	AA3	GH19	AA1	AA9	GH19	GH1	GH4	GH9	GH5
13	GH28	GH57	AA7	GH106	GH11	AA2	GH8	GH59	AA6	GH5	GH20
14	GH24	GH55	GH44	GH28	GH31	GH128	GH26	GH31	GH130	GH100	GH30
15	AA6	GH29	GH28	GH105	GH55	GH27	GH31	GH30	GH32	GH13	GH44
16	GH108	GH5	GH27	GH30	GH27	GH1	GH95	GH35	GH29	GH3	GH10
17	GH18	GH130	GH54	GH43	GH6	GH10	GH27	GH3	GH38	GH31	GH14
18	GH36	GH20	GH64	AA1	GH1	GH74	AA7	GH2		GH36	GH79
19	GH29	GH39	GH12	GH77	GH30	GH79	GH10	GH25		GH47
20	GH103	GH116	GH3	GH31	GH35	GH30	AA2	AA3		GH116
	cellooligosaccharides
	cellulose
	fungal cell wall
	lignin
	pectin
	peptidoglycan
	starch/glycogen
	trehalose
	xylan
	multiple targets
				GH22	peptidoglycan
				GH23	peptidoglycan
				GH24	peptidoglycan
				GH25	peptidoglycan
				GH108	peptidoglycan
				GH13	starch/glycogen
				GH14	starch/glycogen
				GH15	starch/glycogen
				GH31	starch/glycogen
				GH57	starch/glycogen
				GH77	starch/glycogen
				GH119	starch/glycogen
				GH37	trehalose
				GH65	trehalose
				GH10	xylan
				GH11	xylan
				GH30	xylan
				GH67	xylan
				GH115	xylan
				GH120	xylan
				AA7
				AA8
				AA10
				AA11
				GH2
				GH4
				GH16
				GH26
				GH27
				GH29
				GH32
				GH33
				GH35
				GH36
				GH38
				GH39
				GH42
				GH43
				GH46
				GH47
				GH49
				GH50
				GH51
				GH52
				GH53
				GH54
				GH55
				GH59
				GH63
				GH64
				GH66
				GH71
				GH73
				GH75
				GH76
				GH79
				GH81
				GH84
				GH85
				GH87
				GH89
				GH92
				GH93
				GH94
				GH95
				GH97
				GH98
				GH99
				GH100
				GH102
				GH103
				GH104
				GH109
				GH110
				GH113
				GH114
				GH117
				GH121
				GH123
				GH125
				GH127
				GH128
				GH129
				GH130
				GH131
				GH132
				GH133
				GH134
